# Supplementary material for: Prospects for a sequence-based taxonomy of influenza A virus subtypes
Source: Virus Evol. 2024 Aug 17;10(1):veae064. doi: 10.1093/ve/veae064 (PMC11378807; doi:10.1093/ve/veae064)
Supplement: veae064_Supp [file veae064_supp.zip]

Archive with 1 entries (1 files):
- suppl_data/suppmat.pdf
